# Supplementary material for: Improved Production of Streptomyces sp. FA1 Xylanase in a Dual-Plasmid Pichia pastoris System
Source: Curr Issues Mol Biol. 2021 Dec 18;43(3):2289–304. doi: 10.3390/cimb43030161 (PMC8928940; doi:10.3390/cimb43030161)
Supplement: Supplementary file 1 [file cimb-43-00161-s001.zip]

Archive with 1 entries (1 files):
- cimb-1507511-supplementary.pdf
